# Supplementary material for: Key Amino Acid Residues Involved in Binding Interactions between Bactrocera minax Odorant-Binding Protein 3 (BminOBP3) and Undecanol
Source: Insects. 2023 Sep 5;14(9):745. doi: 10.3390/insects14090745 (PMC10531759; doi:10.3390/insects14090745)
Supplement: Supplementary file 1 [file insects-14-00745-s001.zip]

Archive with 2 entries (2 files):
- insects-2521950-original image.pdf
- insects-2521950-Supplementary material.pdf
